# Supplementary material for: Extending pathways based on gene lists using InterPro domain signatures
Source: BMC Bioinformatics. 2008 Jan 4;9:3. doi: 10.1186/1471-2105-9-3 (PMC2245903; doi:10.1186/1471-2105-9-3)
Supplement: Additional File 1 — R package, source code of the method. [file 1471-2105-9-3-S1.gz]

Archive with 22 entries (19 files):
- domainsignatures
- domainsignatures/NAMESPACE
- domainsignatures/DESCRIPTION
- domainsignatures/man
- domainsignatures/man/dataSource.Rd
- domainsignatures/man/getKEGGdescription.Rd
- domainsignatures/man/gseDomain.Rd
- domainsignatures/man/ipDataSource-class.Rd
- domainsignatures/man/getKEGGdata.Rd
- domainsignatures/man/domainsignatures-package.Rd
- domainsignatures/R
- domainsignatures/R/gseDomain.R
- domainsignatures/R/getKEGGdescription.R
- domainsignatures/R/sage.test.R
- domainsignatures/R/sim2Pathway.R
- domainsignatures/R/methods-ipDataSource.R
- domainsignatures/R/dataSource.R
- domainsignatures/R/getKEGGdata.R
- domainsignatures/R/AllClasses.R
- domainsignatures/R/zzz.R
- domainsignatures/R/compSimilarities.R
- domainsignatures/R/resampleGeneLists.R
