# Supplementary material for: Extending pathways based on gene lists using InterPro domain signatures
Source: BMC Bioinformatics. 2008 Jan 4;9:3. doi: 10.1186/1471-2105-9-3 (PMC2245903; doi:10.1186/1471-2105-9-3)
Supplement: Additional File 1 — R package, source code of the method. [file 1471-2105-9-3-S1.gz › domainsignatures/NAMESPACE]

export("dataSource", "getKEGGdata", "gseDomain", "getKEGGdescription")

exportClasses("ipDataSource")

exportMethods("show")
