# Supplementary material for: Extending pathways based on gene lists using InterPro domain signatures
Source: BMC Bioinformatics. 2008 Jan 4;9:3. doi: 10.1186/1471-2105-9-3 (PMC2245903; doi:10.1186/1471-2105-9-3)
Supplement: Additional File 1 — R package, source code of the method. [file 1471-2105-9-3-S1.gz › domainsignatures/DESCRIPTION]

Package: domainsignatures
Type: Package
Title: Geneset enrichment based on InterPro domain signatures
Version: 1.0.1
Date: 2007-07-02
Author: Florian Hahne, Tim Beissbarth
Maintainer: Florian Hahne <f.hahne@dkfz.de>
Description: Find significantly enriched gene classifications in a list of functionally undescribed genes based on their InterPro domain structure.
Depends: R (>= 2.4.0), prada, biomaRt, KEGG, methods
License: LPGL
LazyLoad: yes
Packaged: Fri Jul 13 15:18:33 2007; fhahne
