# Supplementary material for: Extending pathways based on gene lists using InterPro domain signatures
Source: BMC Bioinformatics. 2008 Jan 4;9:3. doi: 10.1186/1471-2105-9-3 (PMC2245903; doi:10.1186/1471-2105-9-3)
Supplement: Additional File 1 — R package, source code of the method. [file 1471-2105-9-3-S1.gz › domainsignatures/man/dataSource.Rd]

\name{dataSource}
\alias{dataSource}

\title{Contructor for annotation object}
\description{
  This function creates the necessary annotation object of class
  \code{ipDataSource} containing the pathway and InterPro ID
  mappings.
}
\usage{
dataSource(mapping, type = "generic")
}

\arguments{
  \item{mapping}{A named list providing a mapping between enterzgene
    identifiers and arbitrary groupings of genes or pathways.}
  \item{type}{The type of pathway. A character skalar.}
}
\details{
  For genes without pathway membership, \code{NA} list items need to be
  included in \code{mapping}. The names of the list comprise the gene
  universe to test against. The function will access the ensembl
  \code{biomaRt} database in order to retrieve necessary InterPro domain
  information.
}
\value{
  Object of class \code{ipDataSource}
}
\author{Florian Hahne}

\seealso{\code{\link{gseDomain}}, \code{\link{getKEGGdata}}}
\examples{
}
\keyword{IO}
