# Supplementary material for: Extending pathways based on gene lists using InterPro domain signatures
Source: BMC Bioinformatics. 2008 Jan 4;9:3. doi: 10.1186/1471-2105-9-3 (PMC2245903; doi:10.1186/1471-2105-9-3)
Supplement: Additional File 1 — R package, source code of the method. [file 1471-2105-9-3-S1.gz › domainsignatures/man/getKEGGdescription.Rd]

\name{getKEGGdescription}
\alias{getKEGGdescription}

\title{KEGG description from ID}
\description{
 Get description of KEGG pathways from a list of KEGG identifiers.
}
\usage{
getKEGGdescription(ids)
}

\arguments{
  \item{ids}{Character vector of KEGG identifiers}
}

\value{
  Character vector of KEGG descriptions
}

\author{Florian Hahne}

\seealso{}
\examples{
}
\keyword{IO}
