# Supplementary material for: Extending pathways based on gene lists using InterPro domain signatures
Source: BMC Bioinformatics. 2008 Jan 4;9:3. doi: 10.1186/1471-2105-9-3 (PMC2245903; doi:10.1186/1471-2105-9-3)
Supplement: Additional File 1 — R package, source code of the method. [file 1471-2105-9-3-S1.gz › domainsignatures/man/getKEGGdata.Rd]

\name{getKEGGdata}
\alias{getKEGGdata}

\title{Fetch KEGG annotations and InterPro domains}
\description{
  Get all available KEGG annotations and InterPro domains for a set of
  entrezgene identifiers from the \code{KEGG} annotation package and
  from the ensembl \code{biomaRt}.
}
\usage{
getKEGGdata(universe)
}

\arguments{
  \item{universe}{Character vector of entrezgene identifiers. This is
    the global universe of genes to test against.}
  }


\details{
  This function is a wrapper around the \code{KEGG} annotation package
  and a customized query of the ensembl \code{biomaRt} database. For the
  gene identifiers in \code{universe} it will fetch the necessary
  information and create an object of class \code{ipDataSource} which can
  later be used as input to \code{\link{gseDomain}}
}
\value{
  An object of class \code{ipDataSource}.
}

\author{Florian Hahne}

\seealso{\code{\link{gseDomain}}}
\examples{
}
\keyword{IO}
