# Supplementary material for: Extending pathways based on gene lists using InterPro domain signatures
Source: BMC Bioinformatics. 2008 Jan 4;9:3. doi: 10.1186/1471-2105-9-3 (PMC2245903; doi:10.1186/1471-2105-9-3)
Supplement: Additional File 1 — R package, source code of the method. [file 1471-2105-9-3-S1.gz › domainsignatures/man/domainsignatures-package.Rd]

\name{domainsignatures-package}
\alias{domainsignatures-package}
\alias{domainsignatures}
\docType{package}
\title{
Geneset enrichment based on InterPro domain signatures.
}
\description{
  Compute similarities to pathways for a set of entrezgene identifiers
based on the InterPro domain signature
}
\details{
\tabular{ll}{
Package: \tab domainsignatures\cr
Type: \tab Package\cr
Version: \tab 1.0\cr
Date: \tab 2007-07-02\cr
License: \tab LPGL?\cr
}
see help for \code{\link{gseDomain}} for details
}
\author{
Florian Hahne, Tim Beissbarth

Maintainer: Florian Hahne <f.hahne@dkfz.de>
}
\references{}
\keyword{ package }
\seealso{

}
\examples{

}
