# Supplementary material for: Extending pathways based on gene lists using InterPro domain signatures
Source: BMC Bioinformatics. 2008 Jan 4;9:3. doi: 10.1186/1471-2105-9-3 (PMC2245903; doi:10.1186/1471-2105-9-3)
Supplement: Additional File 1 — R package, source code of the method. [file 1471-2105-9-3-S1.gz › domainsignatures/R/gseDomain.R]

## The main function to run geneset enrichment based on Interpro
## domain signatures. It takes an ipDataSource object and the gene list
## as entrezgene IDs.

gseDomain <- function(dataSource, geneset, n=10000, verbose=TRUE){
  ## validate arguments
  missing <- setdiff(geneset, dataSource@genes)
  if(length(missing)>0)
    stop("There are genes missing from the universe:\n",
         paste("   ", missing,collapse="\n"))

  ## start computation
  res <- compSimilarities(geneset, dataSource, n=n, verbose=verbose)
  return(res)
}
