# Supplementary material for: Extending pathways based on gene lists using InterPro domain signatures
Source: BMC Bioinformatics. 2008 Jan 4;9:3. doi: 10.1186/1471-2105-9-3 (PMC2245903; doi:10.1186/1471-2105-9-3)
Supplement: Additional File 1 — R package, source code of the method. [file 1471-2105-9-3-S1.gz › domainsignatures/R/getKEGGdescription.R]

## Map KEGG Ids to description of pathways. Essentially, this is a wrapper
## around the KEGGPATHID2NAME environment.

getKEGGdescription <- function(ids)
  data.frame(ID=ids, description=unlist(mget(substring(ids, 4,100),
                       KEGGPATHID2NAME)))
