# Supplementary material for: Extending pathways based on gene lists using InterPro domain signatures
Source: BMC Bioinformatics. 2008 Jan 4;9:3. doi: 10.1186/1471-2105-9-3 (PMC2245903; doi:10.1186/1471-2105-9-3)
Supplement: Additional File 1 — R package, source code of the method. [file 1471-2105-9-3-S1.gz › domainsignatures/R/getKEGGdata.R]

## a wrapper function that fetches the available KEGG data and
## corresponding InterPro IDs from biomaRt for the universe of
## entrezgene IDs

getKEGGdata <- function(universe){
  ## get all available human KEGG pathway annotations and
  ## corresponding entrezgene IDs
  hKEGGids <- grep("^hsa", ls(KEGGPATHID2EXTID), value=TRUE)
  path2Genes <- mget(hKEGGids, KEGGPATHID2EXTID)
  hKEGGgenes <- union(universe, unique(unlist(path2Genes, use.names=FALSE)))
  hKEGGgenes <-  hKEGGgenes[!is.na(hKEGGgenes)]

  ## get corresponding interpro domains from biomaRt
  ensembl <- useMart("ensembl", dataset = "hsapiens_gene_ensembl")
  tmp <- getBM(attributes=c("entrezgene", "interpro"), filters="entrezgene",
               values=hKEGGgenes, mart = ensembl)
  gene2Domains <- split(tmp$interpro, tmp$entrezgene, drop=FALSE)
  missing <- setdiff(hKEGGgenes, names(gene2Domains))
  gene2Domains[missing] <- ""
  hKEGGdomains <- unique(unlist(gene2Domains))
  hKEGGdomains <- hKEGGdomains[!is.na(hKEGGdomains)]
  path2Domains <- lapply(path2Genes, function(x, gene2Domains)
                         unique(unlist(gene2Domains[x], use.names=FALSE)), 
                         gene2Domains)

  ## the lengths of pathway, gene and domain vectors
  dims <- c(pathway=length(hKEGGids), gene=length(hKEGGgenes),
            domain=length(hKEGGdomains))
  
  ## create an object of class 'ipDataSource'
  return(new("ipDataSource", genes=hKEGGgenes, pathways=hKEGGids,
             domains=hKEGGdomains, gene2Domains=gene2Domains,
             path2Domains=path2Domains, dims=dims, type="KEGG"))
}
