# Supplementary material for: Extending pathways based on gene lists using InterPro domain signatures
Source: BMC Bioinformatics. 2008 Jan 4;9:3. doi: 10.1186/1471-2105-9-3 (PMC2245903; doi:10.1186/1471-2105-9-3)
Supplement: Additional File 1 — R package, source code of the method. [file 1471-2105-9-3-S1.gz › domainsignatures/R/AllClasses.R]

## ===========================================================================
## ipDataSource
## ---------------------------------------------------------------------------
## A class to store mapping information between genes, pathways and
## interPro domains
## ---------------------------------------------------------------------------

setClass("ipDataSource",
         representation(genes="character", pathways="character",
                        domains="character", gene2Domains="list",
                        path2Domains="list", dims="numeric",
                        type="character"))
